# Supplementary material for: Bile Acid Signal Molecules Associate Temporally with Respiratory Inflammation and Microbiome Signatures in Clinically Stable Cystic Fibrosis Patients
Source: Microorganisms. 2020 Nov 6;8(11):1741. doi: 10.3390/microorganisms8111741 (PMC7694639; doi:10.3390/microorganisms8111741)
Supplement: Supplementary file 1 [file microorganisms-08-01741-s001.zip]

Archive with 9 entries (6 files):
- Flynn_Supplemental/
- Flynn_Supplemental/.DS_Store
- __MACOSX/
- __MACOSX/Flynn_Supplemental/
- __MACOSX/Flynn_Supplemental/._.DS_Store
- Flynn_Supplemental/Flynn_ClinicalMetadata.xlsx
- __MACOSX/Flynn_Supplemental/._Flynn_ClinicalMetadata.xlsx
- Flynn_Supplemental/Flynn_etal_SupplementalMaterial.docx
- __MACOSX/Flynn_Supplemental/._Flynn_etal_SupplementalMaterial.docx
