# Supplementary material for: Bile Acid Signal Molecules Associate Temporally with Respiratory Inflammation and Microbiome Signatures in Clinically Stable Cystic Fibrosis Patients
Source: Microorganisms. 2020 Nov 6;8(11):1741. doi: 10.3390/microorganisms8111741 (PMC7694639; doi:10.3390/microorganisms8111741)
Supplement: Supplementary file 1 [file microorganisms-08-01741-s001.zip › Flynn_Supplemental/Flynn_ClinicalMetadata.xlsx]

## Sheet: clinical_metadata
Patient_ID	BALF_ID	Dis	LCA	UDCA	CDCA	DCA	CA	GDCA	GCA	TLCA	TUDCA	TCDCA	TDCA	TCA	Total_bile	Gender	Age(year)	Mode_pres	Mode_pres_other	Symptoms_diag	Sympt_diag_desc	Allele1	Allele2	VisitTypeName	ne_report	ne_pres	il8_report	il8_pres	cba_il1b	cba_il6	tcc_106	viability	mac_per	neu_per	lym_per	eos_per	A_fumigatus_Lung	A_niger_Lung	A_terreus_Lung	A_xylosoxid_Lung	Aspergil_sp_Lung	C_albicans_Lung	Candida_sp_Lung	CMV_Lung	E_coli_Lung	H_influenz_Lung	Haemoph_sp_Lung	M_catarrhal_Lung	MOF_Lung
Patient 1	BALF77	2.47	0	0.00154141	0.00140964	0.000670401	0	0	0.00674073	0	0	0	0.000951164	0.00180522	0.0131186	2	1	Other (specify)	echogenic bowel @ 20/40 gest. amniocentesis	Gastrointestinal	loose stools & offensive	Phe508del	Phe508del	Annual	100	No	320	Yes			2.01	81.6	97.33	2.67	0	0	0	0	0	0	0	0	0	0	0	0	0	0	1000
Patient 1	BALF78	2.63	0	0.00245485	0.00321397	0.00107264	0	0.00128611	0.00291763	0.00139156	0.00180526	0	0	0	0.014142	2	2	Other (specify)	echogenic bowel @ 20/40 gest. amniocentesis	Gastrointestinal	loose stools & offensive	Phe508del	Phe508del	Annual	100	No	200	Yes			3.6	92.2	99	1	0	0	0	0	0	0	0	0	0	0	0	0	0	0	1000
Patient 1	BALF36	4.8	0	0	0.00617129	0	0	0.000651196	0.0217899	0	0.00152527	0.00174735	0	0	0.031885	2	3	Other (specify)	echogenic bowel @ 20/40 gest. amniocentesis	Gastrointestinal	loose stools & offensive	Phe508del	Phe508del	Annual	100	No	1700	Yes			6.45	77.2	82	17.33	0.67	0	0	0	0	0	0	0	0	0	0	0	0	0	1000
Patient 2	BALF13	1.13	0.00170102	0	0	0.00139574	0	0	0	0.000800989	0.00126549	0	0	0.00111938	0.00628262	2	1	NBS		None	Asymptomatic	Phe508del	Phe508del	Annual	100	No	750	Yes			1.21	72.3	98.67	1.33	0	0	0	0	0	0	0	0	0	0	0	0	0	0	1000
Patient 2	BALF14	2.83	0	0.00072635	0.00107337	0.00131241	0	0	0.00131319	0.00816661	0	0	0	0.0035136	0.0161055	2	2	NBS		None	Asymptomatic	Phe508del	Phe508del	Annual	100	No	440	Yes			5.66	78.4	97.33	2.33	0.33	0	0	0	0	0	0	0	0	0	0	0	0	0	100000
Patient 2	BALF15	2.42	0.00100515	0.00164901	0	0	0	0	0	0	0.00121487	0.00119571	0.00156663	0.000777344	0.00740871	2	3	NBS		None	Asymptomatic	Phe508del	Phe508del	Annual	100	No	250	Yes			4.08	69.6	99.33	0.67	0	0	0	0	0	0	0	0	0	0	0	0	0	0	1000000
Patient 2	BALF16	4.53	0	0.00147233	0	0	0	0	0	0.00141044	0.000607435	0	0.00190084	0.00226984	0.00766089	2	4	NBS		None	Asymptomatic	Phe508del	Phe508del	Annual	100	No	260	Yes			3.16	73.4	92.67	7.33	0	0	0	0	0	0	0	0	0	0	0	0	0	0	0
Patient 2	BALF17	4.16	0.00149484	0	0	0.0005208	0	0	0	0	0.00101239	0	0	0	0.00302803	2	5	NBS		None	Asymptomatic	Phe508del	Phe508del	Annual	100	No	200	Yes			4.99	65.4					0	0	0	0	0	0	0	0	0	0	0	0	0
Patient 3	BALF70	0.76	0.000893135	0	0.00252068	0.00107811	0	0.000458655	0.0388135	0.000732235	0	0.0021851	0	0.00746009	0.0541415	1	1	Other (specify)	Malabsorption & Failure to thrive	Combination	Low weight, loose and offensive stools	Phe508del	Trp1282x	Annual	100	No	1480	Yes			4.22	59.1	86	13.67	0	3	0	0	0	0	0	0	0	0	0	0	0	0	1000
Patient 3	BALF71	4.7	0	0.00118199	0	0.000500553	0	0.000333567	0.00148996	0.000477545	0.000209182	0.000124153	0	0	0.00431695	1	4	Other (specify)	Malabsorption & Failure to thrive	Combination	Low weight, loose and offensive stools	Phe508del	Trp1282x	Annual	120	Yes	2100	Yes			12.9	68.5	83.67	16.33	0	0	0	0	0	0	0	0	0	0	0	0	0	0	0
Patient 4	BALF64		0	0.00477088	0	0	0.00595587	0	0.003708	0	0.0044219	0.00126882	0.00230596	0	0.0224314	2	1	FTT	Respiratory symptoms	Combination	FTT, respiratory disease	Phe508del	Gly551Asp	Annual	18950	Yes	1845	Yes	702.19	25.11	7.3	81	99.7	0.3	0	0	1000	0	0	0	0	0	0	0	0	0	0	0	0
Patient 4	BALF65		0.00118137	0	0.0122547	0.00214092	0.00358131	0	0.0345759	0	0	0.00151761	0	0.00486347	0.0601153	2	2	FTT	Respiratory symptoms	Combination	FTT, respiratory disease	Phe508del	Gly551Asp	Annual	10270	Yes	1130	Yes	122.52	10	6.8	58	41.7	54	4.3	0	0	0	0	0	0	0	0	0	0	0	0	0	0
Patient 4	BALF66		0	0.00175769	0	0.000802843	0.00622836	0.000967637	0.00823465	0	0	0	0.00204974	0.00267223	0.0227132	2	4	FTT	Respiratory symptoms	Combination	FTT, respiratory disease	Phe508del	Gly551Asp	Annual	400	Yes	17750	Yes	1865.67	63.72	24.4	72	18.67	79.67	0	1.66	0	0	0	0	0	0	0	0	0	0	0	0	0
Patient 4	BALF18		0	0	0	0.00395808	0	0	3.06073	0	0.00249301	0.133329	0	0.244148	3.44466	2	5	FTT	Respiratory symptoms	Combination	FTT, respiratory disease	Phe508del	Gly551Asp	Annual	980	Yes	6000	Yes	1026.75	21.14	5.93	66.3	29.9	67.8	2.3	0	0	0	0	0	0	0	0	0	0	0	0	0	0
Patient 5	BALF49		0	0	0	0.00140477	0	0.000450399	0.00194559	0	0	0	0.000447902	0	0.00424867	1	1	NBS		Gastrointestinal	FTT	Phe508del	Phe508del	Annual	100	No	50	No	10	10	2.5	78.6	95	4.67	0.33	0	0	0	0	0	0	0	0	0	0	0	0	0	0
Patient 5	BALF50	2.1	0.000712483	0	0	0	0.00163693	0.000936829	0.00527419	0.000556084	0	0.000374115	0.000419908	0.000804032	0.0107146	1	2	NBS		Gastrointestinal	FTT	Phe508del	Phe508del	Annual	100	No	680	Yes	10	10	2.6	96.8	71	27.67	0.33	1	0	0	0	0	0	0	0	0	0	0	0	0	0
Patient 5	BALF51	4.83	0.000542338	0.000423459	0	0	0.00152657	0	0.000750107	0	0	0	0.000279939	0	0.00352242	1	6	NBS		Gastrointestinal	FTT	Phe508del	Phe508del	Annual	100	No	1650	Yes			5.19	71.4	84	16	0	0	0	0	0	0	0	0	0	0	0	0	0	0	1000000
Patient 6	BALF73		0	0.0037679	0	0	0.00283568	0.000796161	0.0161979	0	0.00152988	0	0	0.00740763	0.0325351	2	1	NBS		None	Asymptomatic	Phe508del	Phe508del	Annual	100	No	950	Yes	10	43.24	3.34	63.7	81	19	0	0	0	0	0	0	0	0	0	0	0	0	0	0	0
Patient 6	BALF25		0	0.000924652	0.0026574	0.00139951	0	0.00105791	0.0118903	0	0	0	0	0	0.0179298	2	2	NBS		None	Asymptomatic	Phe508del	Phe508del	Annual	100	No	460	Yes	10	23.81	4.61	72.3	85.33	13.33	1.34	0	0	0	0	0	0	0	0	0	0	0	0	0	0
Patient 6	BALF26		0.000782065	0.00340661	0.00683036	0.000927172	0	0.00188359	0.00968649	0	0.000650361	0.00111936	0	0	0.025286	2	3	NBS		None	Asymptomatic	Phe508del	Phe508del	Post PSA	8850	Yes	16980	Yes	45.5	43.8	5.57	82.3	25.5	71.8	2.7	0	0	0	0	0	0	1000	0	0	0	0	0	0	1000000
Patient 7	BALF67		0.00210149	0.00162523	0.00515339	0	0	0.000875614	0	0.00270609	0	0.00079458	0	0	0.0132564	2	1	FTT		Gastrointestinal	FTT, oedema, anaemia, fatty stools, salty	Phe508del	Ser341SerfsX29	Annual	100	No	140	Yes	48.44	10	1.21	53	80.7	18	1.3	0	0	0	0	0	0	0	0	0	0	0	0	0	0
Patient 7	BALF47		0	0.00246242	0.00289406	0.0010257	0	0	0.00877627	0	0	0	0	0.00206427	0.0172227	2	4	FTT		Gastrointestinal	FTT, oedema, anaemia, fatty stools, salty	Phe508del	Ser341SerfsX29	Annual	12130	Yes	410	Yes	198.5	66.76	2.93	77.1	30.67	69	0.33	0	1000	0	0	0	0	0	0	0	0	0	0	0	0
Patient 7	BALF48		0	0.00100665	0	0.000805905	0	0	0.00741015	0	0.00266569	0	0	0	0.0118884	2	5	FTT		Gastrointestinal	FTT, oedema, anaemia, fatty stools, salty	Phe508del	Ser341SerfsX29	Annual	2750	Yes	2330	Yes	29.72	218.45	3.05	71.9	35.33	64	0	0.67	1000	0	0	0	0	0	0	0	0	0	0	0	0
Patient 8	BALF68		0	0.00137899	0	0.00219473	0	0	0.00171346	0.00143263	0	0	0	0.00139604	0.00811585	1	1	NBS		None	Asymptomatic	Phe508del	Phe508del	Annual	100	No	1480	Yes	10	10	2.43	79.8	94.67	4.33	1	0	0	0	0	0	0	0	0	0	0	0	0	0	1000000
Patient 8	BALF19	0.46	0	0	0	0.000311505	0.00104524	0	0	0.00151555	0	0	0.00204334	0	0.00491564	1	2	NBS		None	Asymptomatic	Phe508del	Phe508del	Annual	100	No	800	Yes	10	25.6	3.53	74.2	69	28.5	2.5	0	0	0	0	0	0	0	0	0	0	0	0	0	0
Patient 8	BALF20	4.91	0.000531787	0	0.00103805	0.00258104	0	0	0	0.00109261	0	0	0	0.00215177	0.00739525	1	3	NBS		None	Asymptomatic	Phe508del	Phe508del	Annual	1100	Yes	3900	Yes			3.72	87.1	57.33	41.66	1	0	0	0	0	0	0	0	0	0	0	10000000	0	0	0
Patient 8	BALF21	4.79	0	0.00154919	0	0.00137952	0	0.00186858	0.00125364	0.00334831	0.00144596	0.0038954	0	0.00457251	0.0193131	1	4	NBS		None	Asymptomatic	Phe508del	Phe508del	Annual	100	No	180	Yes			0.69	79	93.67	6.33	0	0	0	0	1000	0	0	0	0	0	0	0	1000	0	0
Patient 8	BALF22	4.69	0	0	0.00244083	0	0.00130655	0	0.00600702	0	0	0	0	0.00369836	0.0134528	1	5	NBS		None	Asymptomatic	Phe508del	Phe508del	Annual	4910	Yes	6600	Yes			12.96	87.7	18.33	81.67	0	0	0	0	0	0	0	0	0	0	0	10000000	0	0	0
Patient 8	BALF23	1.32	0.000866616	0	0	0	0	0.00471739	0.00240281	0	0	0.00334417	0	0.00490873	0.0162397	1	6	NBS		None	Asymptomatic	Phe508del	Phe508del	Annual	1500	Yes	2000	Yes			6.68	75.7	71	28.67	0.33	0	0	0	0	0	0	0	0	0	0	0	0	0	0
Patient 9	BALF55		0.000429306	0.00052749	0.000609643	0.000458168	0	0	0	0	0	2.9e-05	0	0	0.00205357	2	1	NBS		Gastrointestinal	FTT, malabsorption, rectal prolapse, abdominal pain, loose stools	Phe508del	Leu259LeufsX1	Annual	1665	Yes	800	Yes	10	10	5.22	80.5	55.67	41.67	2.66	0	0	0	0	0	0	0	0	1000	0	0	0	0	1000000
Patient 9	BALF56	10.53	0	0	0.00168548	0.000580346	0	0.00106729	0	0.000300042	0	0	0	0	0.00363316	2	3	NBS		Gastrointestinal	FTT, malabsorption, rectal prolapse, abdominal pain, loose stools	Phe508del	Leu259LeufsX1	Annual	2750	Yes	1140	Yes			8.82	85.1	32	67	0	1	1000	0	0	0	0	0	0	0	0	0	0	0	1000
Patient 9	BALF7	10.37	0	0.000922343	0.0199974	0	0	0	0.00314427	0	0	0.00227794	0	0	0.026342	2	4	NBS		Gastrointestinal	FTT, malabsorption, rectal prolapse, abdominal pain, loose stools	Phe508del	Leu259LeufsX1	Annual	100	No	14600	Yes			46.5	65	7.33	92	0	0.67	1000000	0	0	0	0	0	0	0	0	0	0	0	1000
Patient 9	BALF57	24.01	0.000921744	0	0.000950326	0	0	0	0	0	0.00048475	0	0.000695422	0	0.00305224	2	5	NBS		Gastrointestinal	FTT, malabsorption, rectal prolapse, abdominal pain, loose stools	Phe508del	Leu259LeufsX1	Annual	4450	Yes	550	Yes			26.4	72.7	70.33	29.33	0	0.33	1000	0	0	100000	0	0	0	0	0	0	0	0	10000
Patient 9	BALF8		0.00068853	0.0013919	0.00239679	0.000983701	0.00180561	0.00150055	0.00187718	0.00130412	0.000539438	0.00238906	0	0.00183899	0.0167159	2	5	NBS		Gastrointestinal	FTT, malabsorption, rectal prolapse, abdominal pain, loose stools	Phe508del	Leu259LeufsX1	Post PSA	1010	Yes	15200	Yes			38.45	82.6	25.33	74.67	0	0	1000	0	0	10000000	0	0	0	0	0	0	0	0	10000
Patient 9	BALF9	17.89	0.00112516	0.00181115	0.0255899	0	0.0128615	0	0.0136095	0	0	0.00151399	0.000827495	0	0.0573388	2	6	NBS		Gastrointestinal	FTT, malabsorption, rectal prolapse, abdominal pain, loose stools	Phe508del	Leu259LeufsX1	Annual	3950	Yes	46000	Yes			62.8	90	2	98	0	0	1000	0	0	10000000	1000	0	0	0	0	0	0	0	0
Patient 9	BALF10		0.000470216	0.00145898	0	0	0.0028612	0.00100037	0.00868195	0	0	0.000680603	0.00133206	0	0.0164854	2	7	NBS		Gastrointestinal	FTT, malabsorption, rectal prolapse, abdominal pain, loose stools	Phe508del	Leu259LeufsX1	Inpatient	720	Yes	49000	Yes			43.95	1					10000	0	0	10000000	0	0	0	0	0	0	0	0	1000
Patient 10	BALF69	2.94	0	0.00108349	0	0.000462049	0	0.000125088	0.00134097	0.000700399	0	0	0	0.0018323	0.0055443	2	1	NBS				Phe508del	c.3367G?Cp.gly1123?arg	Annual	100	No	360	Yes			1.52	78.9	89.33	9.67	1	0	0	0	0	0	0	0	0	0	0	0	0	0	1000
Patient 10	BALF24		0	0	0	0	0.000609725	0.00199111	0.00517126	0	0	0.00367491	0	0	0.011447	2	2	NBS				Phe508del	c.3367G?Cp.gly1123?arg	Post PSA	100	No	2200	Yes			7.73	1.7	100	0	0	0	0	0	0	0	0	0	0	0	0	0	0	0	0
Patient 11	BALF61	0.92	0	0.00196694	0	0.000729858	0.00229671	0	0.00255226	0	0	0.000447821	0	0	0.00799359	2	1	NBS		None	Asymptomatic	Phe508del	Lys447ArgfsX2	Annual	100	No	2340	Yes	10	40.2	6.44	85.6	73.33	25	1.67	0	0	0	0	0	0	0	0	0	0	0	0	0	0
Patient 11	BALF27	6.9	0	0	0	0	0	0.000825683	0.00184505	0.00160638	0	0.00060577	0	0	0.00488288	2	2	NBS		None	Asymptomatic	Phe508del	Lys447ArgfsX2	Annual	100	No	950	Yes			4.4	76.8	78.67	21	0.33	0	0	0	0	0	0	0	0	0	0	0	0	0	0
Patient 11	BALF62	0	0	0	0	0.000705529	0	0	0	0	0.00092123	0	0	0.00309979	0.00472655	2	3	NBS		None	Asymptomatic	Phe508del	Lys447ArgfsX2	Annual	100	No	1180	Yes			1.8	82.9	57.67	42.33	0	0	0	0	0	0	0	0	0	0	0	0	0	0	0
Patient 11	BALF28	2.98	0	0	0	0	0	0	0	0.00234263	0	0	0	0	0.00234263	2	4	NBS		None	Asymptomatic	Phe508del	Lys447ArgfsX2	Annual	100	No	2430	Yes			3.14	71.3	96.67	3.33	0	0	0	0	0	0	0	0	0	0	0	0	0	0	1000
Patient 11	BALF29	4.3	0	0	0	0.000752234	0	0	0	0.00234263	0.000914914	0.000381898	0	0.00626555	0.0106572	2	5	NBS		None	Asymptomatic	Phe508del	Lys447ArgfsX2	Annual	360	Yes	2170	Yes			4.46	68.7	80.33	19.67	0	0	0	0	0	0	0	0	0	0	0	0	0	0	0
Patient 11	BALF30	2.55	0	0.00142753	0	0	0	0.00139334	0	0	0	0.00188315	0	0	0.00470402	2	6	NBS		None	Asymptomatic	Phe508del	Lys447ArgfsX2	Annual	12150	Yes	1090	Yes			12.28	82.4	71.33	28.67	0	0	0	0	0	0	0	0	0	0	0	0	0	0	1000
Patient 12	BALF37		0	0.000684049	0	0	0	0	0.00149423	0	0.00053627	0	0.00058867	0	0.00330322	2	1	NBS		None	Asymptomatic	Phe508del	c.2657+3insA	Annual	100	No	50	No	28.04	10	1.34	81.7	86	11.33	2.67	0	0	0	0	0	0	0	0	0	1000000	0	0	0	0
Patient 12	BALF38		0	0.00247968	0	0.00230539	0	0.000927152	0.00108017	0	0	0.000909495	0	0	0.00770188	2	2	NBS		None	Asymptomatic	Phe508del	c.2657+3insA	Annual	100	No	50	No	10	10	1.27	84.2	93.33	4.67	1	1	0	0	0	0	0	0	0	0	0	0	0	0	0
Patient 12	BALF39	3.01	0	0.00233004	0.00170888	0.00420789	0	0.000961072	0	0	0	0.00124099	0.00227226	0.00129817	0.0140193	2	3	NBS		None	Asymptomatic	Phe508del	c.2657+3insA	Annual	100	No	440	Yes	10	10	1.01	81.1	50	47.33	0.67	2	0	0	0	0	0	0	0	0	0	0	10000000	0	100000
Patient 12	BALF40	1.99	0.000587804	0	0.00149877	0.000380501	0	0	0	0.000573542	0	0.00113049	0	0	0.00417111	2	4	NBS		None	Asymptomatic	Phe508del	c.2657+3insA	Annual	100	No	250	Yes	10	10	2.68	92.6	94.7	5	0	0.3	0	0	0	0	0	0	0	0	0	0	0	1000	0
Patient 12	BALF41	1.01	0.000811729	0.00106883	0.00166686	0.00220467	0	0	0	0	0.000807887	0	0	0.000870725	0.00743069	2	5	NBS		None	Asymptomatic	Phe508del	c.2657+3insA	Annual	100	No	50	No	10	10	2.95	89.5	97.33	1	1	0.67	1000	0	0	0	0	0	0	0	0	0	0	0	0
Patient 12	BALF74	6.1	0.000988811	0.00188395	0	0	0.00674892	0.00110238	0.00291763	0	0.00143809	0	0.00268807	0.00641164	0.0241795	2	6	NBS		None	Asymptomatic	Phe508del	c.2657+3insA	Annual	100	No	50	No			2.6	93.1	88	1	10.67	0.33	0	0	0	0	0	0	0	0	0	0	0	0	0
Patient 13	BALF43		0.000334584	0	0.00241172	0	0	0	0	0.00143975	0.000469725	0.00049148	0	0	0.00514726	1	1	NBS		Gastrointestinal	Rectal prolaspe	Phe508del	Arg117His	Annual	100	No	320	Yes	10	10	3.56	54.4	84	14	2	0	0	0	0	0	0	0	0	0	0	0	0	0	0
Patient 13	BALF75	2.04	0	0.00353954	0	0.00120672	0	0	0	0	0.00168287	0	0.00397007	0.00236546	0.0127647	1	2	NBS		Gastrointestinal	Rectal prolaspe	Phe508del	Arg117His	Annual	100	No	850	Yes	10	62.88	6.32	88.1	58	41.3	0.7	0	0	0	0	0	0	0	0	0	0	0	0	0	0
Patient 13	BALF44	1.24	0	0.00100665	0	0.00113559	0	0	0.00115913	0	0.000434496	0	0	0.0014124	0.00514826	1	3	NBS		Gastrointestinal	Rectal prolaspe	Phe508del	Arg117His	Annual	100	No	690	Yes	10	10	3.76	84.7	86.67	11	2.33	0	0	0	0	0	0	0	0	0	0	0	0	0	10000
Patient 13	BALF46	0	0	0	0.000872812	0.00208803	0	0.00105232	0.00186289	0	0.000258349	0	0	0	0.00613439	1	4	NBS		Gastrointestinal	Rectal prolaspe	Phe508del	Arg117His	Annual	100	No	90	Yes	10	10	4.95	85.5	94.67	3.33	1.67	0.33	0	0	0	0	0	0	0	0	0	0	0	0	1000
Patient 13	BALF45	5.27	0	0.000340713	0	0.000476217	0	0.00161207	0	0.000672927	0	0.000393184	0	0	0.00349511	1	5	NBS		Gastrointestinal	Rectal prolaspe	Phe508del	Arg117His	Annual	100	No	730	Yes			3.85	81.6	93	7	0	0	0	0	0	0	0	0	0	0	0	0	0	0	0
Patient 14	BALF1	4.84	0.000910035	0.000704389	0.00193847	0.0141622	0.0240438	0.0526247	0.164746	0	0	0.0095156	0.0569859	0.137866	0.463497	2	2	NBS		Gastrointestinal	Malabsorption, loose green stools	Phe508del	Ile336SerfsX28	Annual	100	No	4100	Yes			4.51	71.6	34.67	64	1	0.33	1000	0	0	0	1000	0	0	0	0	0	0	0	0
Patient 14	BALF2	3.48	0	0	0.00118367	0.000874385	0	0.000869431	0.00281388	0	0	0	0.000957386	0	0.00669875	2	3	NBS		Gastrointestinal	Malabsorption, loose green stools	Phe508del	Ile336SerfsX28	Annual	100	No	3560	Yes			3.71	86.5	85	14	0	1	0	0	0	0	0	0	0	0	0	0	0	0	100000
Patient 14	BALF3	5.14	0	0.0026163	0	0.00100339	0	0	0.00163026	0	0.00215284	0	0.00480122	0.00304474	0.0152488	2	4	NBS		Gastrointestinal	Malabsorption, loose green stools	Phe508del	Ile336SerfsX28	Annual	100	No	1250	Yes			6.12	87.3	82.33	17.67	0	0	0	0	0	0	0	0	0	0	0	0	0	0	0
Patient 14	BALF4	3.61	0.000754029	0.00218504	0.00475183	0.00179177	0.00322785	0.00897204	0.0357988	0.00206478	0.000517421	0.00395604	0.0145323	0.0262863	0.104838	2	5	NBS		Gastrointestinal	Malabsorption, loose green stools	Phe508del	Ile336SerfsX28	Annual	100	No	1260	Yes			8.07	72.9	58.33	41	0.33	0.33	1000	0	0	0	0	0	0	0	0	0	0	0	1000
Patient 15	BALF5	2.37	0.0025741	0	0.000823422	0.0010894	0	0.00112301	0.00236723	0	0.000905487	0	0.0052299	0	0.0141126	2	3	NBS				Phe508del	Unknown	Annual	100	No	2600	Yes			5.24	69.1	59.33	40.67	0	0	0	0	0	0	0	0	0	0	0	0	0	0	10000000
Patient 15	BALF6	3.75	0	0.00165316	0.0020414	0.00156243	0.00742773	0.00542187	0.0222654	0	0.000757652	0	0.0188905	0.0495684	0.109589	2	4	NBS				Phe508del	Unknown	Annual	100	No	680	Yes			2.23	54.3	62	38	0	0	0	0	0	0	0	0	0	0	0	0	0	0	0
Patient 16	BALF76		0.00227427	0	0.00174795	0	0	0.00140859	0	0	0	0.00115815	0	0	0.00658896	1	3	NBS		Respiratory	Snuffly, slight cough	Phe508del	Phe508del	Annual	100	No	640	Yes			0.78	25.6	91.67	7.33	0.67	0.33	0	0	0	0	0	0	0	0	0	0	0	0	1000000
Patient 16	BALF11	0.49	0	0.00192854	0.00273573	0	0	0	0.00300349	0	0	0	0.00155408	0.00133984	0.0105617	1	4	NBS		Respiratory	Snuffly, slight cough	Phe508del	Phe508del	Annual	100	No	80	Yes			0.69	52.2	96	3.67	0	0.33	0	0	0	0	0	0	0	0	0	0	0	0	0
Patient 16	BALF12	2.07	0.000386249	0	0.00125892	0	0	0	0	0	0.000734553	0	0	0.000814412	0.00319413	1	5	NBS		Respiratory	Snuffly, slight cough	Phe508del	Phe508del	Annual	100	No	50	No			2.44	55	91	1.33	7.67	0	0	0	0	0	0	0	0	0	0	0	0	0	0
Patient 17	BALF58	3.06	0	0.000632988	0.00132687	0	0	0.000889409	0.00139617	0	0.000250194	0.000473043	0.00044612	0	0.0054148	1	2	NBS		Gastrointestinal	Malabsorption, frequent feeding	Phe508del	Unknown/Not done	Annual	100	No	1900	Yes			10.86	81.6	76.67	23	0	0.33	0	1000	0	0	0	0	0	0	0	0	0	0	0
Patient 17	BALF59	4.18	0	0	0.00175721	0	0	0.00104506	0	0	0	0.000482697	0	0.000547867	0.00383283	1	3	NBS		Gastrointestinal	Malabsorption, frequent feeding	Phe508del	Unknown/Not done	Annual	100	No	1140	Yes			7.98	68	76	21.67	1.67	0.67	1000	0	0	0	0	0	0	0	0	10000000	0	0	1000000
Patient 17	BALF60	3.11	0.000416679	0	0	0	0	0.00102282	0.00304954	0.000875124	0.000437839	0	0.000761028	0	0.00656303	1	4	NBS		Gastrointestinal	Malabsorption, frequent feeding	Phe508del	Unknown/Not done	Annual	100	No	1060	Yes			8.18	75.3	54	45.67	0	0	0	0	0	0	0	0	0	0	0	0	0	0	100000
Patient 18	BALF31	1.4	0.00124571	0	0.00178755	0.0018997	0.0025227	0	0	0	0.000406737	0.00461186	0	0.00235997	0.0148342	1	2	NBS		Respiratory	Bronchiolitis	Phe508del	Asp1152His	Annual	100	No	220	Yes			2.9	93.4	85	12	3	0	0	0	0	0	0	0	0	0	0	10000000	1000	1000000	0
Patient 18	BALF32	3.26	0	0.00059464	0	0	0	0	0.00171418	0	0.00136257	0.00143225	0	0.00136354	0.00646719	1	3	NBS		Respiratory	Bronchiolitis	Phe508del	Asp1152His	Annual	100	No	240	Yes			3.65	70.4	99.33	0.67	0	0	0	0	0	0	0	0	1000	0	0	100000	10000000	0	0
Patient 18	BALF33		0	0.00178392	0	0	0	0	0	0	0	0	0	0	0.00178392	1	4	NBS		Respiratory	Bronchiolitis	Phe508del	Asp1152His	Post PSA	1750	Yes	50	No			5.42	90.3	98	1.67	0	0.33	0	0	0	0	0	0	0	0	0	0	0	0	0
Patient 18	BALF34	2.94	0	0	0.00229827	0	0	0	0	0.00278947	0	0	0.00288142	0.00849591	0.0164651	1	4	NBS		Respiratory	Bronchiolitis	Phe508del	Asp1152His	Annual	100	No	210	Yes			3.72	81.4	90	10	0	0	0	0	0	0	0	0	0	0	0	0	0	0	1000
Patient 18	BALF35	0.45	0	0.0013974	0	0	0	0	0	0	0.00239975	0.000716128	0.00363779	0.00220264	0.0103537	1	5	NBS		Respiratory	Bronchiolitis	Phe508del	Asp1152His	Annual	100	No	120	Yes			2.76	52.6	90	7.33	2.33	0.33	0	0	0	0	0	0	0	0	0	0	0	0	1000000
Patient 19	BALF42	4.39	0	0.00115433	0	0	0	0	0.00304247	0	0	0	0.000824138	0.000854894	0.00587584	2	2	NBS		Gastrointestinal	Malabsorption, abdominal pain, loose green stools	Phe508del	Phe508del	Annual	100	No	50	No			2.25	91.6	97.33	1	1.67	0	0	0	0	0	0	0	0	0	0	0	0	0	10000000
Patient 20	BALF52	1.11	0	0	0.000323419	0.000536655	0	0.000846749	0	0	0	0	0	0	0.00170682	2	4	NBS		None	Asymptomatic	Phe508del	Unknown/Not done	Annual	100	No	50	No	10	10	4.86	91.3	94	2.67	3.33	0	0	0	0	0	0	0	0	0	0	0	0	0	10000000
Patient 20	BALF53	6.74	0.000265852	0	0.000610902	0	0	0.00145929	0.00128925	0.000326397	0	0.000239018	0	0	0.00419071	2	5	NBS		None	Asymptomatic	Phe508del	Unknown/Not done	Annual	100	No	440	Yes			2.68	76.9	55	36.33	8.67	0	0	0	0	0	0	0	0	0	0	10000000	0	0	1000000
Patient 20	BALF54	4.14	0	0.000362965	0	0	0	0.000468415	0	0.000278042	0	0.000831366	0	0.000335013	0.0022758	2	6	NBS		None	Asymptomatic	Phe508del	Unknown/Not done	Annual	100	No	1910	Yes			8.34	84	46	52.33	0	1.67	0	0	0	0	1000	0	0	0	0	0	0	0	10000
Patient 21`	BALF63	0.84	0	0.00259469	0	0	0	0	0	0.0016999	0	0	0.000576489	0	0.00487108	2	6	NBS		Gastrointestinal	Vomits after feeding ?reflux	Phe508del	Phe508del	Annual	100	No	1450	Yes			13.25	73.4	76	24	0	0	0	0	0	0	0	0	0	0	0	0	0	0	1000000
[truncated: 16 more columns]

## Sheet: clinical_metadata_code
Patient_ID	Patient number
BALF_ID	BALF ID
Dis	Percentage of the lung with structural disease (PRAGMA score)
LCA	lithocholic acid concentration (µM)
UDCA	ursodeoxycholic acid concentration (µM)
CDCA	chenodeoxycholic acid concentration (µM)
DCA	deoxycholic acid concentration (µM)
CA	cholic acid concentration (µM)
GDCA	glycodeoxycholic acid concentration (µM)
GCA	glycocholic acid concentration (µM)
TLCA	taurolithocholic acid concentration (µM)
TUDCA	tauroursodeoxycholic acid concentration (µM)
TCDCA	taurochenodeoxycholic acid concentration (µM)
TDCA	taurodeoxycholic acid concentration (µM)
TCA	taurocholic acid concentration (µM)
Total_bile	Total bile concentration (µM)
Gender	Male 1, Female 2
Age(year)
Mode_pres	Mode of presentation
Mode_pres_other	Mode of presentation, other
Symptoms_diag	Symptoms at diagnosis
Sympt_diag_desc	Description symptoms at diagnosis
Allele1	CFTR mutation
Allele2	CFTR mutation
VisitTypeName	Type of visit (Annual, Post Pseudomonas eradication therapy- Post PSA, During exacerbation -Inpatient)
ne_report	Neutrophil elastase (ng mL-1)
ne_pres	Presence of Neutrophil elastase
il8_report	IL 8 ( pg mL-1)
il8_pres	Presence of IL8
cba_il1b	IL1 beta (ng mL-1)
cba_il6	IL6 (ng mL-1)
tcc_106	Total cell count (10x6 cells mL−1 BALF)
viability	Percentage of viable cell
mac_per	Macrophages burden (%)
neu_per	Neutrophils burdern (%)
lym_per	Lymphocytes burden (%)
eos_per	Eosinophils burden (%)
A_fumigatus_Lung	Aspergillus fumigatus
A_niger_Lung	Aspergillus niger
A_terreus_Lung	Aspergillus terreus
A_xylosoxid_Lung	Achromobacter xylosoxidans
Aspergil_sp_Lung	Aspergillus species
C_albicans_Lung	Candida albicans
Candida_sp_Lung	Candida species
CMV_Lung	Cytomegalovirus
E_coli_Lung	Escherichia coli
H_influenz_Lung	Haemophilus influenzae
Haemoph_sp_Lung	Haemophilus species
M_catarrhal_Lung	Moraxella catarrhalis
MOF_Lung	Mixed oral flora
P_aerugin_Lung	Pseudomonas aeruginosa
Parainfluen_Lung	Parainfluenzae
Penicill_sp_Lung	Penicillium species
RSV_Lung	Respiratory syncytial virus
S_apiospern_Lung	Scedosporium apiospermum
S_aureus_Lung	Staphylococcus aureus
S_maltophil_Lung	Stenotrophomonas maltophilia
S_pneumon_Lung	Streptococcus pneumoniae
Augmentin_use_now	Augmentin intake at the time of the colllection of BALF
Timentin_use_now	Timentin intake at the time of the colllection of BALF
Resprim_use_now	Resprim intake at the time of the colllection of BALF
Azythromycin_use_now	Azythromycin intake at the time of the colllection of BALF
cephalexin_use_now	Cephalexin intake at the time of the colllection of BALF
Ciproflox_use_now	Ciprofloxacin intake at the time of the colllection of BALF
Tobra_use_now	Tobramycin intake at the time of the collection of BALF
any_Ab_use	Any antibiotic intake at the time of the colllection of BALF
